# Supplementary material for: Highly Sensitive Paper-Based Force Sensors with Natural Micro-Nanostructure Sensitive Element
Source: Nanomaterials (Basel). 2024 Feb 14;14(4):358. doi: 10.3390/nano14040358 (PMC10892271; doi:10.3390/nano14040358)
Supplement: Supplementary file 1 [file nanomaterials-14-00358-s001.zip]

Archive with 1 entries (1 files):
- nanomaterials-2837244-supplementary.pdf
